# Supplementary material for: Impact of Temperature on Phenolic and Osmolyte Contents in In Vitro Cultures and Micropropagated Plants of Two Mediterranean Plant Species, Lavandula viridis and Thymus lotocephalus
Source: Plants (Basel). 2022 Dec 14;11(24):3516. doi: 10.3390/plants11243516 (PMC9787929; doi:10.3390/plants11243516)
Supplement: Supplementary file 1 [file plants-11-03516-s001.zip]

Archive with 1 entries (1 files):
- plants-2060126-supplementary.pdf
